# Supplementary material for: Mesenchymal stem cell-derived exosomal miR-223 regulates neuronal cell apoptosis
Source: Cell Death Dis. 2020 Apr 27;11(4):290. doi: 10.1038/s41419-020-2490-4 (PMC7184756; doi:10.1038/s41419-020-2490-4)
Supplement: Supplementary file 7 — Additional table [file 41419_2020_2490_MOESM7_ESM.xlsx]

## Sheet: Sheet1
Variables	Control	AD	P-value
Number of subjects	6	6	-
Gender(male/female)	3/3	3/3	-
Age(years,mean+SD)	77.83±3.38	75.17±4.07	0.625
Handedness(right,%)	100	100	-
Year of schooling	4.83±0.91	7.17±1.25	0.162
MMSE	28.67±0.42	15±0.77	＜0.001
